# Supplementary material for: Frequent Missed Opportunities for Earlier HIV Diagnosis in a Routine Opt-out Testing Environment in Atlanta
Source: Open Forum Infect Dis. 2025 Aug 26;12(8):ofaf423. doi: 10.1093/ofid/ofaf423 (PMC12378091; doi:10.1093/ofid/ofaf423)
Supplement: ofaf423_Supplementary_Data [file ofaf423_supplementary_data.zip]

Archive with 3 entries (3 files):
- MO_Data_Dictionary.xlsx
- Supplementary_Table1.pdf
- Supplementary_Table2.pdf
