# Supplementary material for: Frequent Missed Opportunities for Earlier HIV Diagnosis in a Routine Opt-out Testing Environment in Atlanta
Source: Open Forum Infect Dis. 2025 Aug 26;12(8):ofaf423. doi: 10.1093/ofid/ofaf423 (PMC12378091; doi:10.1093/ofid/ofaf423)
Supplement: ofaf423_Supplementary_Data [file ofaf423_supplementary_data.zip › MO_Data_Dictionary.xlsx]

## Sheet: Data Dictionary
	Variable Name	Label	Data Type	Variable type	Variable definition
Table 1	TGW	Transgender woman	Sex at birth and gender identity	Dichotomous	1 = Sex assigned at birth = male AND gender identity = female OR gender identifity = transgender woman; 0= does not meet these criteria
	MSM	Man who has sex with men	Legal sex, gender identity, social history	Dichotomous	1 = Sex assigned at birth = male AND gender identity = male OR null AND sexual partners in social history = male; 0 = does not meet these criteria
	Black MSM	Black man who has sex with men	Race, legal sex, gender identity, social history	Dichotomous	1 = Race = Black AND sex assigned at birth = male AND gender identiy = male OR null AND sexual partners in social history = male; 0 = does not meet these criteria
	Black Female	Black individual who identifies as a woman and was assigned female at birth	Race, legal sex, gender identity	Dichotomous	1 = Race = Black AND sex assigned at birth = female AND gender identity = female OR null; 0 = does not meet these criteria
Table 2	HIV Screened 366-730 days Before Dx	Received HIV screening duirng the 366-730 days prior to GDPH HIV diagnosis date	Laboratory data	Dichotomous	1 = HIV screened in the 366-730 days prior to GDPH HIV diagnosis date; 0 = does not meet these criteria
(Supplementary Table 1)	High HIV Incidence Zip Code Resident	Individual resides in a zip code with high HIV incidence according to AIDSVU, contact date 6/1/2024	Zip code	Dichotomous	1 = Resides in a zip code with high HIV incidence; 0 = does not meet these criteria
	CD4 <200	First CD4 count after GDPH diagnosis was less than 200 cells/mm3	Laboratory data	Dichotomous	1 = first CD4 count after diagnosis < 200 cells/mm3; 0 = does not meet these criteria
	CD4 <350	First CD4 count after GDPH diagnosis was less than 350 cells/mm3	Laboratory data	Dichotomous	1 = first CD4 count after diagnosis < 350 cells/mm3; 0 = does not meet these criteria
	# of Encounters 30-365 days before Dx	Number of GHS encounters in the 30-365 days before GDPH HIV diagnosis date	Encounters	Continuous	Number of GHS encounters in the 30-365 days before GDPH HIV diagnosis date
	# of Encounters Ever	Total number of encounters at GHS	Encounters	Continuous	Number of GHS encounters
	# of PC Encounters 2y≤Dx	Number of primary care encounters at GHS in the 2 years before GDPH HIV diagnosis date	Encounters	Continuous	Number of GHS encounters within Department Category "PC" in 2 years prior to GDPH diagnosis date
	>2 visits to ED/UC 2y≤Dx	Greater than 2 visits in the GHS emergency department or urgent care for any reason in the 2 years before GDPH HIV diagnosis date	Encounters	Dichotomous	1 = greater than 2 GHS encounters within Department Category "ED" or "UC" in 2 years prior to GDPH diagnosis date; 0 = does not meet these criteria
	ED Encounter without Labs 2y≤Dx	At least one GHS encounter in the emergency department without blood-based laboratory testing for any reason in the 2 years prior to GDPH HIV diagnosis date	Encounters, laboratory date	Dichotomous	1 = at least one GHS encounter within Department Category "ED" in the 2 years prior to GDPH diagnosis date AND laboratory data = null; 0 = does not meet these criteria
	STD Exposure Complaint 2y≤Dx	At least one GHS encounter with a chief complaint of "Exposure to STD" in the 2 years before GDPH HIV diagnosis date	Chief complaint	Dichotomous	1 = at least one GHS encounter with a chief complaint of "Exposure to STD" in the 2 years prior to GDPH HIV diagnosis date; 0 = does not meet these criteria
	SH Related Complaint 2y≤Dx	At least one GHS encounter with any sexual health-related chief complaint in the 2 years before GDPH HIV diagnosis date	Chief complaint	Dichotomous	1 = at least one GHS encounter with any sexual health-related chief complaint in the 2 years prior to GDPH HIV diagnosis date; 0 = does not meet these criteria
	SH Related Diagnosis 2y≤Dx	At least one GHS encounter with any sexual health-related diagnosis in the 2 years before GDPH HIV diagnosis date	Encounters	Dichotomous	1 = at least one GHS encounter with any sexual health-related diagnosis in the 2 years prior to GDPH HIV diagnosis date; 0 = does not meet these criteria
	No SH Related Visit	No GHS encounters with any sexual-health related chief complaint or diagnosis in the 2 years before GDPH HIV diagnosis date	Encounters, chief complaint	Dichotomous	1 = no GHS encounter with any sexual health-related diagnosis in the 2 years prior to GDPH HIV diagnosis date OR no GHS encounter with any sexual health-related chief complaint in the 2 years prior to GDPH HIV diagnosis date; 0 = at least one GHS encounter with any sexual health related chief complaint in the 2 years prior to GDPH HIV diagnosis date OR at least one GHS encounter with any sexual h…
	Housing Instability	Any diagnosis of "Housing Instability"	Diagnosis (ICD-10)	Dichotomous	1 = at least one diagnosis in the subcategory of "Housing Instability"; 0 = does not meet these criteria
	Food Insecurity	Any diagnosis of "Food Insecurity"	Diagnosis (ICD-10)	Dichotomous	1 = at least one diagnosis in the subcategory of "Food Insecurity"; 0 = does not meet these criteria
	SDOH Diagnosis	Any diagnosis in the category of "Social Determinants of Health"	Diagnosis (ICD-10)	Dichotomous	1 = at least one diagnosis in the category of "Social Determinants of Health"; 0 = does not meet these criteria
	Mental Health Disorder	Any diagnosis in the category of "Mental Health"	Diagnosis (ICD-10)	Dichotomous	1 = at least one diagnosis in the category of "Mental Health"; 0 = does not meet these critiera
	Substance Use Disorder	Any diagnosis in the category of "Substance Use Disorder"	Diagnosis (ICD-10)	Dichotomous	1 = at least one diagnosis in the category of "Substance Use Disorder"; 0 = does not meet these critiera
	Cocaine / Meth. Use	Any drug screen positive for cocaine or methamphetamines	Laboratory data	Dichotomous	1 = at least one drug screen positive for cocaine OR methamphetamines; 0 = does not meet thee criteria
	High Risk Sexual Behavior Noted	High risk sexual behavior diagnosis in the 2 years before GDPH HIV diagnosis date	Diagnosis (ICD-10)	Dichotomous	1 = at least one ICD-10 code of "High Risk Sexual Behavior" in the 2 years prior to GDPH HIV diagnosis date; 0 = does not meet these criteria
	STI Dx	Any STI diagnosis	Diagnosis (ICD-10)	Dichotomous	1 = at least one STI diagnosis by ICD-10 code; 0 = no STI diagnosis by ICD-10 code
	STI 2y≤Dx	Any STI diagnosis in the 2 years before GDPH HIV diagnosis date	Diagnosis (ICD-10)	Dichotomous	1 = at least one STI diagnosis by ICD-10 code in the 2 years prior to GDPH HIV diagnosis date; 0 = no STI diagnosis by ICD-10 code in the 2 years prior to HIV diagnosis date
	PID 2y≤Dx	Any diagnosis of Pelvic Inflammatory Disease in the 2 years before GDPH HIV diagnosis date	Diagnosis (ICD-10)	Dichotomous	1 = at least one diagnosis if PID by ICD-10 code in the 2 years priot to GDPH HIV diagnosis date; 0 = does not meet these criteria
	Preventive Contraception Use	Any prescription for preventive contraception	Medication data	Dichotomous	1 = Ever received Prescription with Category "Contraception prescriptions", 0 = did not receive a prescription within category "Contraception prescriptions"
	IV Drug Use	Intravenous drug use ever documented in the social history	Social history	Dichotomous	1 = IV Drug Use "Yes" in Social history , 0 = IV Drug Use "No" in Social history
	Emergency Contraception Use 2y≤Dx	Any prescription for emergency contraception in the 2 years prior to GDPH HIV diagnosis date	Medication data	Dichotomous	1 = At least one prescription within subcategory 'Emergency Contraception" in the 2 years prior to GDPH HIV diagnosis date; 0 = does not meet these criteria
	Positive STI Test 2y≤Dx	Any positive test for Gonorrhea, Chlamydia or Syphilis in the 2 years before GDPH HIV diagnosis date	Laboratory data	Dichotomous	1 = At least one positive test for Gonorrhea OR Chlamydia OR Syphilis in the 2 years prior to GDPH HIV diagnosis date; 0 = does not meet these criteria
	Positive Gonorrhea Test 2y≤Dx	Positive test for Gonorrhea in the 2 years before GDPH HIV diagnosis date	Laboratory data	Dichotomous	1 = At least one positive test for Gonorrhea in the 2 years prior to GDPH HIV diagnosis date; 0 = does not meet these criteria
	New Syphilis 2y≤Dx	NEW Syhilis infection by laboratory testing in the 2 years before GDPH HIV diagnosis date	Laboratory data	Dichotomous	1 = RPR titer increased four fold on repeat testing in the 2 years prior to GDPH HIV diagnosis date; 0 = does not meet these criteria
Table 3	Outpatient	Encounter in an eligible GHS outpatient department	Encounter	Dichotomous	1 = Encounter in an eligible outpatient department; 0 = Encounter in an eligible inpatient department OR encounter in the emergency department OR encounter in urgent care
(Supplementary Table 2)	ED/UC	Encounter in the GHS emergency department or urgent care	Encounter	Dichotomous	1 = Encounter in the GHS ED OR UC; 0 = Encounter in an eligible GHS outpatient or inpatient department
	Inpatient	Encounter in an eligible GHS inpatient department	Encounter	Dichotomous	1 = Encounter in an eligible inpatient department; 0 = Encounter in an eligible outpatient department OR the ED OR the UC
	PC	Primary care encounter at GHS	Encounter	Dichotomous	1 = Encounter within Department Category "PC"; 0 = Encounter in any other eligible GHS outpatient department
	OB/GYN	Outpatient encounter in a GHS women's health department	Encounter	Dichotomous	1 = Encounter within Department Category "OB/GYN"; 0 = Encounter in any other eligible GHS outpatient department
	Speciality	Outpatient encounter in an eligible medical subspecialty department	Encounter	Dichotomous	1 = Encounter within an eligible outpatient medical subspeciality department; 0 = Encounter in any other other eligible GHS outpatient department
	Non-SH Encounter	Encounter without a sexual health-related chief complaint or diagnosis	Chief complaint, diagnosis	Dichotomous	1 = Sexual health-related chief complaint OR sexual health-related diagnosis; 0 = No sexual-health related chief complaint AND no sexual-health related diagnosis
	STD Exposure Complaint	Encounter with a chief complaint of "Exposure to STD"	Chief complaint	Dichotomous	1 = Encounter with chief complaint of "Exposure to STD"; 0 = does not meet these criteria
	SDOH Dx	Encounter with any diagnosis within the category of Social Determinants of Health by ICD-10	Diagnosis (ICD-10)	Dichotomous	1 = Encounter with any diagnosis within the category of "SDOH"; 0 = no diagnosis within the category of SDOH
	High Risk Sexual Behavior	Encounter with associated ICD-10 code for "High Risk Sexual Behavior"	Diagnosis (ICD-10)	Dichotomous	1 = ICD-10 code for "High Risk Sexual Behavior"; 0 = No ICD-10 code for "High Risk Sexual Behavior"
	Mental Health Dx	Encounter with any diagnosis in the category of "Mental Health"	Diagnosis (ICD-10)	Dichotomous	1 = Encounter with any diagnosis within the category of "Mental Health"; 0 = no diagnosis within the category of "Mental Health"
	Substance Use Dx	Encounter with any diagnosis in the category of "Substance Use Disorder"	Diagnosis (ICD-10)	Dichotomous	1 = Encounter with any diagnosis within the category of "SUD"; 0 = no diagnosis within the category of "SUD"
	Cocaine / Meth. Use	Encounter with positive drug screen or cocaine and/or methamphetamines	Laboratory data	Dichotomous	1 = Encounter with positive drug screen for cocaine OR encounter with positive drug screen for methamphetamines; 0 = does not meet these criteria
	Preventive Contraception Prescribed	Preventive contraception prescribed during the encounter	Medication data	Dichotomous	1 = Prescription within the category "Preventive Contraception"; 0 = no prescription within the category "Preventive Contraception"
	Emergency Contraception Prescribed	Emergency contraception prescribed during the encounter	Medication data	Dichotomous	1 = Prescription within the subcategory "Emergency Contraception"; 0 = no prescription within the category "Emergency Contraception"
